# Supplementary material for: Application of the artificial intelligence-assisted World Café teaching model in clinical pharmacology graduate course: a pilot study
Source: Front Public Health. 2026 Apr 24;14:1805521. doi: 10.3389/fpubh.2026.1805521 (PMC13153067; doi:10.3389/fpubh.2026.1805521)
Supplement: Supplementary file 2 [file Table_1.xlsx]

## Sheet: Sheet1
Gender ratio
	Pre-class	Post-class
Male	20	18
Female	36	33

## Sheet: Sheet2
Age distribution
	Pre-class	Post-class
median age	24	24

## Sheet: Sheet3
Interest in learning clinical pharmacology
	Pre-class	Post-class
Mean	4	4
5-point Likert scale (1=Strongly Disagree to 5=Strongly Agree)
