# Supplementary material for: Application of the artificial intelligence-assisted World Café teaching model in clinical pharmacology graduate course: a pilot study
Source: Front Public Health. 2026 Apr 24;14:1805521. doi: 10.3389/fpubh.2026.1805521 (PMC13153067; doi:10.3389/fpubh.2026.1805521)
Supplement: Supplementary file 4 [file Table_3.xlsx]

## Sheet: Sheet1
Questionnaire
Fig. 1C Your familiarity with AI-assisted teaching tools.
Never used	Occasionally used	Frequently used	Very familiar and have applied it in learning
Fig. 1D Your previous experience participating in the World Café or similar small-group discussion-based teaching:
Never participated	1–2 times	3–5 times	More than 5 times
Fig. 2 Student evaluation and feedback on the AI-assisted World Café teaching model.
Fig. 2A The AI-generated personalized pre-class materials were well-aligned with your existing knowledge base.
Fig. 2B The AI-generated pre-class materials helped you better understand the key points and challenging concepts of the classroom discussion.
Fig. 2C During the discussion, the real-time information provided by AI enhanced the depth of the discussion.
Fig. 2D During the discussion, the visual materials generated by AI (such as treatment pathway diagrams and plan comparison charts) helped clarify logical reasoning.
Fig. 2E During the discussion, with AI assistance, you felt more confident in proposing and validating medication plan hypotheses.
Fig. 2F During the discussion, the round-table model allowed you to be exposed to more diverse perspectives in clinical thinking.
Fig. 2G During the discussion, AI's immediate feedback helped you recognize potential risks in the plan.
Fig. 2H After the discussion, the personalized reflection report generated by AI reflected your thinking process and areas for improvement.
Fig. 2I After the discussion, the virtual patient follow-up task reinforced your understanding of the dynamic adjustment of treatment plans.
5-point Likert scale (1=Strongly Disagree to 5=Strongly Agree)
Fig. 2J Which AI-assisted functions did you use most frequently during the discussion?
Real‑time drug interaction queries	Clinical guideline or literature summary alerts	Virtual patient response simulation	Treatment plan comparison visualization	Pharmaceutical calculation tools (e.g., dose adjustment)	Keyword analysis of discussion content	Other
Fig. 2K In which aspects do you think the AI-assisted functions require the most improvement?
Information response speed	Accuracy and authority of information	Relevance to the discussion context	Ease of operation	User‑interface friendliness	Other
Table. 1 Student self-assessment of the AI-assisted World Café model in developing clinical decision-making skills.
Questions 1	Compared to traditional lectures or conventional small-group discussions, you believe this teaching reform enhances the ability to integrate multi‑source evidence (guidelines, literature, patient data) for for clinical decision-making.
Questions 2	Compared to traditional lectures or conventional small-group discussions, you believe this teaching reform improves the capacity to anticipate and mitigate clinical medication risks.
Questions 3	Compared to traditional lectures or conventional small-group discussions, you believe this teaching reform strengthens the ability to clearly express, debate, and refine viewpoints within a team.
Questions 4	Compared to traditional lectures or conventional small-group discussions, you believe this teaching reform boosts clinical confidence in managing complex, atypical cases.
Questions 5	Compared to traditional lectures or conventional small-group discussions, you believe this teaching reform enhances the ability to translate pharmacological knowledge into individualized treatment decisions.
5-point Likert scale (1=Strongly Disagree to 5=Strongly Agree)
